# Supplementary material for: Do Rutin and Quercetin Retain Their Structure and Radical Scavenging Activity after Exposure to Radiation?
Source: Molecules. 2023 Mar 17;28(6):2713. doi: 10.3390/molecules28062713 (PMC10053567; doi:10.3390/molecules28062713)
Supplement: Supplementary file 1 [file molecules-28-02713-s001.zip]

Archive with 1 entries (1 files):
- molecules-2264001-supplementary.pdf
